# Supplementary material for: Ultrasonic Treatment Enhances the Antioxidant and Immune-Stimulatory Properties of the Polysaccharide from Sinopodophyllum hexandrum Fruit
Source: Foods. 2023 Feb 21;12(5):910. doi: 10.3390/foods12050910 (PMC10001073; doi:10.3390/foods12050910)
Supplement: Supplementary file 1 [file foods-12-00910-s001.zip]

Archive with 1 entries (1 files):
- foods-2141291-supplementary.pdf
